# Supplementary material for: Two Novel Homozygous HPS6 Mutations (Double Mutant) Identified by Whole-Exome Sequencing in a Saudi Consanguineous Family Suspected for Oculocutaneous Albinism
Source: Life (Basel). 2021 Dec 23;12(1):14. doi: 10.3390/life12010014 (PMC8779141; doi:10.3390/life12010014)
Supplement: Supplementary file 1 [file life-12-00014-s001.zip]

Archive with 1 entries (1 files):
- life-1475969-supplementary.pdf
